# Supplementary material for: Chiral Separation of Cannabichromene, Cannabicyclol, and Their Acidic Analogs on Polysaccharide Chiral Stationary Phases
Source: Molecules. 2023 Jan 24;28(3):1164. doi: 10.3390/molecules28031164 (PMC9921479; doi:10.3390/molecules28031164)
Supplement: Supplementary file 1 [file molecules-28-01164-s001.zip]

Archive with 1 entries (1 files):
- molecules-2120985-supplementary.pdf
